# Supplementary material for: JAK2 in Myeloproliferative Neoplasms: Still a Protagonist
Source: Pharmaceuticals (Basel). 2022 Jan 28;15(2):160. doi: 10.3390/ph15020160 (PMC8874480; doi:10.3390/ph15020160)
Supplement: Supplementary file 1 [file pharmaceuticals-15-00160-s001.zip]

Archive with 1 entries (1 files):
- pharmaceuticals-1555246-supplementary.pdf
